# Supplementary material for: Transcriptomic changes in an animal-bacterial symbiosis under modeled microgravity conditions
Source: Sci Rep. 2017 Apr 10;7:46318. doi: 10.1038/srep46318 (PMC5385879; doi:10.1038/srep46318)
Supplement: Supplementary Dataset [file srep46318-s2.xls]

## Sheet: 12h APO enriched
Table S1. GO Terms enriched at 12 h in aposymbiotic animals in microgravity compared to gravity controls.
category	pvalue	numDEInCat	numInCat	term	ontology	go_term
GO:0044424	0.00710714	6	35135	intracellular part	CC	CC intracellular part
GO:0043226	0.00938465	4	14611	organelle	CC	CC organelle
GO:0044444	0.00515355	4	12421	cytoplasmic part	CC	CC cytoplasmic part
GO:0032991	0.0280698	3	10811	macromolecular complex	CC	CC macromolecular complex
GO:0006753	0.0436412	2	5196	nucleoside phosphate metabolic process	BP	BP nucleoside phosphate metabolic process
GO:0009117	0.0431589	2	5165	nucleotide metabolic process	BP	BP nucleotide metabolic process
GO:0090407	0.0423954	2	5117	organophosphate biosynthetic process	BP	BP organophosphate biosynthetic process
GO:1901137	0.0410413	2	5029	carbohydrate derivative biosynthetic process	BP	BP carbohydrate derivative biosynthetic process
GO:0043228	0.0377238	2	4785	non-membrane-bounded organelle	CC	CC non-membrane-bounded organelle
GO:0043232	0.0371412	2	4745	intracellular non-membrane-bounded organelle	CC	CC intracellular non-membrane-bounded organelle
GO:0019693	0.021534	2	3555	ribose phosphate metabolic process	BP	BP ribose phosphate metabolic process
GO:1901293	0.0214965	2	3554	nucleoside phosphate biosynthetic process	BP	BP nucleoside phosphate biosynthetic process
GO:0009165	0.0214056	2	3546	nucleotide biosynthetic process	BP	BP nucleotide biosynthetic process
GO:0072521	0.0175528	2	3191	purine-containing compound metabolic process	BP	BP purine-containing compound metabolic process
GO:0009259	0.0171698	2	3155	ribonucleotide metabolic process	BP	BP ribonucleotide metabolic process
GO:0006163	0.0134922	2	2779	purine nucleotide metabolic process	BP	BP purine nucleotide metabolic process
GO:0009123	0.0124564	2	2667	nucleoside monophosphate metabolic process	BP	BP nucleoside monophosphate metabolic process
GO:0009150	0.0117979	2	2591	purine ribonucleotide metabolic process	BP	BP purine ribonucleotide metabolic process
GO:0009161	0.011514	2	2560	ribonucleoside monophosphate metabolic process	BP	BP ribonucleoside monophosphate metabolic process
GO:0005829	0.0106965	2	2462	cytosol	CC	CC cytosol
GO:0046390	0.0101106	2	2393	ribose phosphate biosynthetic process	BP	BP ribose phosphate biosynthetic process
GO:0009260	0.00952498	2	2320	ribonucleotide biosynthetic process	BP	BP ribonucleotide biosynthetic process
GO:0072522	0.00752212	2	2052	purine-containing compound biosynthetic process	BP	BP purine-containing compound biosynthetic process
GO:0009126	0.00745097	2	2042	purine nucleoside monophosphate metabolic process	BP	BP purine nucleoside monophosphate metabolic process
GO:0009167	0.00744393	2	2041	purine ribonucleoside monophosphate metabolic process	BP	BP purine ribonucleoside monophosphate metabolic process
GO:0009124	0.00714894	2	2000	nucleoside monophosphate biosynthetic process	BP	BP nucleoside monophosphate biosynthetic process
GO:0009156	0.00649807	2	1904	ribonucleoside monophosphate biosynthetic process	BP	BP ribonucleoside monophosphate biosynthetic process
GO:0006164	0.0063678	2	1883	purine nucleotide biosynthetic process	BP	BP purine nucleotide biosynthetic process
GO:0009152	0.00565764	2	1772	purine ribonucleotide biosynthetic process	BP	BP purine ribonucleotide biosynthetic process
GO:0009127	0.00357088	2	1400	purine nucleoside monophosphate biosynthetic process	BP	BP purine nucleoside monophosphate biosynthetic process
GO:0009168	0.00357088	2	1400	purine ribonucleoside monophosphate biosynthetic process	BP	BP purine ribonucleoside monophosphate biosynthetic process
GO:0009142	0.0478002	1	731	nucleoside triphosphate biosynthetic process	BP	BP nucleoside triphosphate biosynthetic process
GO:0016831	0.0477799	1	730	carboxy-lyase activity	MF	MF carboxy-lyase activity
GO:0019866	0.0469361	1	716	organelle inner membrane	CC	CC organelle inner membrane
GO:0016209	0.0458387	1	699	antioxidant activity	MF	MF antioxidant activity
GO:0005743	0.0448208	1	683	mitochondrial inner membrane	CC	CC mitochondrial inner membrane
GO:0009201	0.0425452	1	649	ribonucleoside triphosphate biosynthetic process	BP	BP ribonucleoside triphosphate biosynthetic process
GO:1902600	0.0403663	1	614	hydrogen ion transmembrane transport	BP	BP hydrogen ion transmembrane transport
GO:0016881	0.0400912	1	611	acid-amino acid ligase activity	MF	MF acid-amino acid ligase activity
GO:0009112	0.0383448	1	585	nucleobase metabolic process	BP	BP nucleobase metabolic process
GO:0046040	0.0368977	1	563	IMP metabolic process	BP	BP IMP metabolic process
GO:0009145	0.0367558	1	559	purine nucleoside triphosphate biosynthetic process	BP	BP purine nucleoside triphosphate biosynthetic process
GO:0006188	0.0365756	1	558	IMP biosynthetic process	BP	BP IMP biosynthetic process
GO:0009206	0.0366273	1	557	purine ribonucleoside triphosphate biosynthetic process	BP	BP purine ribonucleoside triphosphate biosynthetic process
GO:0006189	0.034509	1	526	'de novo' IMP biosynthetic process	BP	BP 'de novo' IMP biosynthetic process
GO:0006754	0.0338869	1	515	ATP biosynthetic process	BP	BP ATP biosynthetic process
GO:0015985	0.0301156	1	457	energy coupled proton transport, down electrochemical gradient	BP	BP energy coupled proton transport, down electrochemical gradient
GO:0015986	0.0301156	1	457	ATP synthesis coupled proton transport	BP	BP ATP synthesis coupled proton transport
GO:0005856	0.0288044	1	434	cytoskeleton	CC	CC cytoskeleton
GO:0044769	0.0280724	1	426	ATPase activity, coupled to transmembrane movement of ions, rotational mechanism	MF	MF ATPase activity, coupled to transmembrane movement of ions, rotational mechanism
GO:0003774	0.0275277	1	413	motor activity	MF	MF motor activity
GO:0046933	0.0266324	1	404	proton-transporting ATP synthase activity, rotational mechanism	MF	MF proton-transporting ATP synthase activity, rotational mechanism
GO:0033178	0.0241405	1	365	proton-transporting two-sector ATPase complex, catalytic domain	CC	CC proton-transporting two-sector ATPase complex, catalytic domain
GO:0006144	0.0192278	1	291	purine nucleobase metabolic process	BP	BP purine nucleobase metabolic process
GO:0044455	0.0183097	1	276	mitochondrial membrane part	CC	CC mitochondrial membrane part
GO:0045261	0.0160274	1	242	proton-transporting ATP synthase complex, catalytic core F(1)	CC	CC proton-transporting ATP synthase complex, catalytic core F(1)
GO:0036442	0.0138709	1	209	hydrogen-exporting ATPase activity	MF	MF hydrogen-exporting ATPase activity
GO:0046961	0.0132099	1	199	proton-transporting ATPase activity, rotational mechanism	MF	MF proton-transporting ATPase activity, rotational mechanism
GO:0016459	0.0096924	1	144	myosin complex	CC	CC myosin complex
GO:0016721	0.00521111	1	78	oxidoreductase activity, acting on superoxide radicals as acceptor	MF	MF oxidoreductase activity, acting on superoxide radicals as acceptor
GO:0004784	0.00494615	1	74	superoxide dismutase activity	MF	MF superoxide dismutase activity
GO:0004639	0.00332409	1	50	phosphoribosylaminoimidazolesuccinocarboxamide synthase activity	MF	MF phosphoribosylaminoimidazolesuccinocarboxamide synthase activity
GO:0016469	0.00273584	1	41	proton-transporting two-sector ATPase complex	CC	CC proton-transporting two-sector ATPase complex
GO:0005753	0.0024706	1	37	mitochondrial proton-transporting ATP synthase complex	CC	CC mitochondrial proton-transporting ATP synthase complex
GO:0045259	0.0024706	1	37	proton-transporting ATP synthase complex	CC	CC proton-transporting ATP synthase complex
GO:0004638	0.00172802	1	26	phosphoribosylaminoimidazole carboxylase activity	MF	MF phosphoribosylaminoimidazole carboxylase activity

## Sheet: 12h APO depleted
Table S1. GO Terms depleted at 12 h in aposymbiotic animals in microgravity compared to gravity controls.
no significant GO terms were depleted at 12 h APO in Microgravity compared to Gravity

## Sheet: 12h SYM Enriched
Table S1. GO Terms enriched at 12 h in symbiotic animals in microgravity compared to gravity controls.
category	pvalue	numDEInCat	numInCat	term	ontology	go_term
GO:0003674	0.0215889	36	94026	molecular_function	MF	MF molecular_function
GO:0003824	0.0191091	28	64580	catalytic activity	MF	MF catalytic activity
GO:0016491	0	22	11538	oxidoreductase activity	MF	MF oxidoreductase activity
GO:0043169	0.0116888	15	25414	cation binding	MF	MF cation binding
GO:0046872	0.00990315	15	24975	metal ion binding	MF	MF metal ion binding
GO:0005215	0.0012253	10	9867	transporter activity	MF	MF transporter activity
GO:0022892	2.18171e-05	10	6109	substrate-specific transporter activity	MF	MF substrate-specific transporter activity
GO:0005344	0	9	52	oxygen transporter activity	MF	MF oxygen transporter activity
GO:0005198	0.0263458	4	3427	structural molecule activity	MF	MF structural molecule activity
GO:0005840	0.0369069	3	2196	ribosome	CC	CC ribosome
GO:0016209	0.0015941	3	699	antioxidant activity	MF	MF antioxidant activity
GO:0031966	0.0370856	2	909	mitochondrial membrane	CC	CC mitochondrial membrane
GO:0031974	0.0302921	2	829	membrane-enclosed lumen	CC	CC membrane-enclosed lumen
GO:0043233	0.0232951	2	722	organelle lumen	CC	CC organelle lumen
GO:0019866	0.0236456	2	716	organelle inner membrane	CC	CC organelle inner membrane
GO:0070013	0.022559	2	709	intracellular organelle lumen	CC	CC intracellular organelle lumen
GO:0005743	0.0217033	2	683	mitochondrial inner membrane	CC	CC mitochondrial inner membrane
GO:0072593	0.00510694	2	325	reactive oxygen species metabolic process	BP	BP reactive oxygen species metabolic process
GO:0006801	0.00073275	2	119	superoxide metabolic process	BP	BP superoxide metabolic process
GO:0016721	0.000322282	2	78	oxidoreductase activity, acting on superoxide radicals as acceptor	MF	MF oxidoreductase activity, acting on superoxide radicals as acceptor
GO:0004784	0.000292747	2	74	superoxide dismutase activity	MF	MF superoxide dismutase activity
GO:1990267	0.0490232	1	155	response to transition metal nanoparticle	BP	BP response to transition metal nanoparticle
GO:0001666	0.0493337	1	152	response to hypoxia	BP	BP response to hypoxia
GO:0019430	0.0285078	1	94	removal of superoxide radicals	BP	BP removal of superoxide radicals
GO:0005802	0.0285295	1	82	trans-Golgi network	CC	CC trans-Golgi network
GO:0004602	0.0245807	1	74	glutathione peroxidase activity	MF	MF glutathione peroxidase activity
GO:0046688	0.0168931	1	55	response to copper ion	BP	BP response to copper ion
GO:0016469	0.0132477	1	41	proton-transporting two-sector ATPase complex	CC	CC proton-transporting two-sector ATPase complex
GO:0005212	0.0120383	1	37	structural constituent of eye lens	MF	MF structural constituent of eye lens
GO:0005753	0.0120481	1	37	mitochondrial proton-transporting ATP synthase complex	CC	CC mitochondrial proton-transporting ATP synthase complex
GO:0045259	0.0120481	1	37	proton-transporting ATP synthase complex	CC	CC proton-transporting ATP synthase complex
GO:0005796	0.00930978	1	28	Golgi lumen	CC	CC Golgi lumen
GO:0008083	0.00998372	1	19	growth factor activity	MF	MF growth factor activity

## Sheet: 12h SYM depleted
Table S1. GO Terms depleted at 12 h in symbiotic animals in microgravity compared to gravity controls.
category	pvalue	numDEInCat	numInCat	term	ontology	go_term
GO:0009987	6.93531e-05	8	59626	cellular process	BP	BP cellular process
GO:0005575	0.000143126	8	57691	cellular_component	CC	CC cellular_component
GO:0044237	0.00178581	8	51756	cellular metabolic process	BP	BP cellular metabolic process
GO:0044464	0.0006934	7	51515	cell part	CC	CC cell part
GO:0071704	4.34726e-05	6	53934	organic substance metabolic process	BP	BP organic substance metabolic process
GO:0044238	0.00034868	6	48764	primary metabolic process	BP	BP primary metabolic process
GO:0043170	0.0171959	5	33123	macromolecule metabolic process	BP	BP macromolecule metabolic process
GO:0044260	0.0323575	5	30987	cellular macromolecule metabolic process	BP	BP cellular macromolecule metabolic process
GO:0044699	2.0906e-05	4	47856	single-organism process	BP	BP single-organism process
GO:0097159	4.53811e-05	4	45811	organic cyclic compound binding	MF	MF organic cyclic compound binding
GO:1901363	4.58488e-05	4	45788	heterocyclic compound binding	MF	MF heterocyclic compound binding
GO:0044710	0.00703521	4	32812	single-organism metabolic process	BP	BP single-organism metabolic process
GO:0009058	0.0219946	4	29410	biosynthetic process	BP	BP biosynthetic process
GO:1901576	0.0320493	4	28116	organic substance biosynthetic process	BP	BP organic substance biosynthetic process
GO:0044249	0.0388282	4	27405	cellular biosynthetic process	BP	BP cellular biosynthetic process
GO:0044763	0.000154685	3	39536	single-organism cellular process	BP	BP single-organism cellular process
GO:0006807	0.000485269	3	36769	nitrogen compound metabolic process	BP	BP nitrogen compound metabolic process
GO:1901360	0.00303478	3	31539	organic cyclic compound metabolic process	BP	BP organic cyclic compound metabolic process
GO:0034641	0.00350321	3	31105	cellular nitrogen compound metabolic process	BP	BP cellular nitrogen compound metabolic process
GO:0006725	0.00392035	3	30773	cellular aromatic compound metabolic process	BP	BP cellular aromatic compound metabolic process
GO:0046483	0.00421867	3	30548	heterocycle metabolic process	BP	BP heterocycle metabolic process
GO:0006139	0.0110854	3	27439	nucleobase-containing compound metabolic process	BP	BP nucleobase-containing compound metabolic process
GO:0016787	0.0165653	3	25690	hydrolase activity	MF	MF hydrolase activity
GO:0090304	0.0152471	2	22043	nucleic acid metabolic process	BP	BP nucleic acid metabolic process
GO:0036094	0.00024406	1	28473	small molecule binding	MF	MF small molecule binding
GO:0043168	0.000319942	1	27773	anion binding	MF	MF anion binding
GO:0000166	0.000476182	1	26765	nucleotide binding	MF	MF nucleotide binding
GO:1901265	0.000476182	1	26765	nucleoside phosphate binding	MF	MF nucleoside phosphate binding
GO:0097367	0.0020687	1	22891	carbohydrate derivative binding	MF	MF carbohydrate derivative binding
GO:0032553	0.00241037	1	22486	ribonucleotide binding	MF	MF ribonucleotide binding
GO:0017076	0.00259018	1	22299	purine nucleotide binding	MF	MF purine nucleotide binding
GO:0001882	0.00269196	1	22195	nucleoside binding	MF	MF nucleoside binding
GO:0032549	0.0027331	1	22154	ribonucleoside binding	MF	MF ribonucleoside binding
GO:0032555	0.00284464	1	22031	purine ribonucleotide binding	MF	MF purine ribonucleotide binding
GO:0001883	0.00289414	1	21986	purine nucleoside binding	MF	MF purine nucleoside binding
GO:0032550	0.00289526	1	21985	purine ribonucleoside binding	MF	MF purine ribonucleoside binding
GO:0035639	0.002918	1	21964	purine ribonucleoside triphosphate binding	MF	MF purine ribonucleoside triphosphate binding
GO:0016740	0.00306347	1	21910	transferase activity	MF	MF transferase activity
GO:0030554	0.00569653	1	20158	adenyl nucleotide binding	MF	MF adenyl nucleotide binding
GO:0032559	0.00622594	1	19893	adenyl ribonucleotide binding	MF	MF adenyl ribonucleotide binding
GO:0005524	0.00632509	1	19849	ATP binding	MF	MF ATP binding
GO:0044281	0.00648836	1	20360	small molecule metabolic process	BP	BP small molecule metabolic process
GO:0044425	0.012142	1	17916	membrane part	CC	CC membrane part
GO:0005737	0.0150136	1	18006	cytoplasm	CC	CC cytoplasm
GO:1901564	0.0220198	1	16572	organonitrogen compound metabolic process	BP	BP organonitrogen compound metabolic process
GO:0044711	0.0489608	1	14109	single-organism biosynthetic process	BP	BP single-organism biosynthetic process

## Sheet: 24h APO enriched
Table S1. GO Terms enriched at 24 h in aposymbiotic animals in microgravity compared to gravity controls.
category	pvalue	numDEInCat	numInCat	term	ontology	go_term
GO:0044444	1.38416e-09	43	12421	cytoplasmic part	CC	CC cytoplasmic part
GO:0043229	3.68188e-06	40	13739	intracellular organelle	CC	CC intracellular organelle
GO:0043226	1.48806e-05	40	14611	organelle	CC	CC organelle
GO:0016491	2.18922e-07	38	11538	oxidoreductase activity	MF	MF oxidoreductase activity
GO:0043231	1.24823e-07	36	9951	intracellular membrane-bounded organelle	CC	CC intracellular membrane-bounded organelle
GO:0043227	7.54577e-07	36	10795	membrane-bounded organelle	CC	CC membrane-bounded organelle
GO:0022892	0.000193921	20	6109	substrate-specific transporter activity	MF	MF substrate-specific transporter activity
GO:0005576	3.05864e-09	16	1824	extracellular region	CC	CC extracellular region
GO:0005739	1.79607e-08	15	1875	mitochondrion	CC	CC mitochondrion
GO:0070011	0.000315851	15	3706	peptidase activity, acting on L-amino acid peptides	MF	MF peptidase activity, acting on L-amino acid peptides
GO:0008233	0.00071021	15	4052	peptidase activity	MF	MF peptidase activity
GO:0005344	3.33866e-30	14	52	oxygen transporter activity	MF	MF oxygen transporter activity
GO:0009507	1.82167e-13	12	448	chloroplast	CC	CC chloroplast
GO:0009536	3.42367e-13	12	474	plastid	CC	CC plastid
GO:0006508	0.000149711	11	1386	proteolysis	BP	BP proteolysis
GO:0004175	0.00213361	10	2235	endopeptidase activity	MF	MF endopeptidase activity
GO:0044421	0.00302466	9	2254	extracellular region part	CC	CC extracellular region part
GO:0004553	0.0011481	7	1096	hydrolase activity, hydrolyzing O-glycosyl compounds	MF	MF hydrolase activity, hydrolyzing O-glycosyl compounds
GO:0016798	0.00400121	7	1445	hydrolase activity, acting on glycosyl bonds	MF	MF hydrolase activity, acting on glycosyl bonds
GO:0008061	2.26899e-09	6	54	chitin binding	MF	MF chitin binding
GO:0006030	1.89398e-08	6	92	chitin metabolic process	BP	BP chitin metabolic process
GO:1901071	1.86301e-07	6	158	glucosamine-containing compound metabolic process	BP	BP glucosamine-containing compound metabolic process
GO:0006040	2.05732e-05	6	440	amino sugar metabolic process	BP	BP amino sugar metabolic process
GO:0008234	3.1296e-05	6	343	cysteine-type peptidase activity	MF	MF cysteine-type peptidase activity
GO:0006022	0.006384	6	1414	aminoglycan metabolic process	BP	BP aminoglycan metabolic process
GO:0031988	0.0354944	6	1826	membrane-bounded vesicle	CC	CC membrane-bounded vesicle
GO:0031982	0.0428533	6	1899	vesicle	CC	CC vesicle
GO:0004866	9.27248e-06	5	149	endopeptidase inhibitor activity	MF	MF endopeptidase inhibitor activity
GO:0061135	1.04156e-05	5	156	endopeptidase regulator activity	MF	MF endopeptidase regulator activity
GO:0030414	2.48056e-05	5	168	peptidase inhibitor activity	MF	MF peptidase inhibitor activity
GO:0061134	3.83497e-05	5	196	peptidase regulator activity	MF	MF peptidase regulator activity
GO:0004857	0.000139584	5	263	enzyme inhibitor activity	MF	MF enzyme inhibitor activity
GO:0004252	0.00138689	5	518	serine-type endopeptidase activity	MF	MF serine-type endopeptidase activity
GO:0015078	0.00886916	5	958	hydrogen ion transmembrane transporter activity	MF	MF hydrogen ion transmembrane transporter activity
GO:0030234	0.00972866	5	702	enzyme regulator activity	MF	MF enzyme regulator activity
GO:0008236	0.0103259	5	868	serine-type peptidase activity	MF	MF serine-type peptidase activity
GO:0017171	0.0103259	5	868	serine hydrolase activity	MF	MF serine hydrolase activity
GO:0004869	1.18495e-07	4	31	cysteine-type endopeptidase inhibitor activity	MF	MF cysteine-type endopeptidase inhibitor activity
GO:0051707	0.00310701	4	499	response to other organism	BP	BP response to other organism
GO:0005615	0.00398868	4	499	extracellular space	CC	CC extracellular space
GO:0043207	0.00519742	4	560	response to external biotic stimulus	BP	BP response to external biotic stimulus
GO:0009607	0.00690929	4	605	response to biotic stimulus	BP	BP response to biotic stimulus
GO:1902600	0.00866244	4	614	hydrogen ion transmembrane transport	BP	BP hydrogen ion transmembrane transport
GO:0006952	0.0206924	4	881	defense response	BP	BP defense response
GO:0004222	0.0254914	4	719	metalloendopeptidase activity	MF	MF metalloendopeptidase activity
GO:0015992	0.0256237	4	852	proton transport	BP	BP proton transport
GO:0006818	0.0262737	4	855	hydrogen transport	BP	BP hydrogen transport
GO:0008289	0.029599	4	618	lipid binding	MF	MF lipid binding
GO:0098662	0.0301689	4	876	inorganic cation transmembrane transport	BP	BP inorganic cation transmembrane transport
GO:0031966	0.0352054	4	909	mitochondrial membrane	CC	CC mitochondrial membrane
GO:0098660	0.0352336	4	928	inorganic ion transmembrane transport	BP	BP inorganic ion transmembrane transport
GO:0098655	0.0401135	4	950	cation transmembrane transport	BP	BP cation transmembrane transport
GO:0003796	1.54401e-05	3	33	lysozyme activity	MF	MF lysozyme activity
GO:0004784	0.000141524	3	74	superoxide dismutase activity	MF	MF superoxide dismutase activity
GO:0016721	0.000159149	3	78	oxidoreductase activity, acting on superoxide radicals as acceptor	MF	MF oxidoreductase activity, acting on superoxide radicals as acceptor
GO:0019835	0.000291505	3	113	cytolysis	BP	BP cytolysis
GO:0019028	0.000453682	3	105	viral capsid	CC	CC viral capsid
GO:0006801	0.000515154	3	119	superoxide metabolic process	BP	BP superoxide metabolic process
GO:0042742	0.000697073	3	146	defense response to bacterium	BP	BP defense response to bacterium
GO:0009617	0.00100883	3	168	response to bacterium	BP	BP response to bacterium
GO:0045263	0.00103336	3	137	proton-transporting ATP synthase complex, coupling factor F(o)	CC	CC proton-transporting ATP synthase complex, coupling factor F(o)
GO:0033177	0.0026919	3	185	proton-transporting two-sector ATPase complex, proton-transporting domain	CC	CC proton-transporting two-sector ATPase complex, proton-transporting domain
GO:0044423	0.00381133	3	255	virion part	CC	CC virion part
GO:0098542	0.00585901	3	310	defense response to other organism	BP	BP defense response to other organism
GO:0072593	0.00789935	3	325	reactive oxygen species metabolic process	BP	BP reactive oxygen species metabolic process
GO:0015985	0.0169262	3	457	energy coupled proton transport, down electrochemical gradient	BP	BP energy coupled proton transport, down electrochemical gradient
GO:0015986	0.0169262	3	457	ATP synthesis coupled proton transport	BP	BP ATP synthesis coupled proton transport
GO:0005507	0.0174236	3	379	copper ion binding	MF	MF copper ion binding
GO:0006754	0.0234691	3	515	ATP biosynthetic process	BP	BP ATP biosynthetic process
GO:0009206	0.0304921	3	557	purine ribonucleoside triphosphate biosynthetic process	BP	BP purine ribonucleoside triphosphate biosynthetic process
GO:0009145	0.0307	3	559	purine nucleoside triphosphate biosynthetic process	BP	BP purine nucleoside triphosphate biosynthetic process
GO:0009201	0.0426528	3	649	ribonucleoside triphosphate biosynthetic process	BP	BP ribonucleoside triphosphate biosynthetic process
GO:0050830	0.000406129	2	21	defense response to Gram-positive bacterium	BP	BP defense response to Gram-positive bacterium
GO:0050829	0.000486504	2	27	defense response to Gram-negative bacterium	BP	BP defense response to Gram-negative bacterium
GO:0003968	0.000631236	2	30	RNA-directed RNA polymerase activity	MF	MF RNA-directed RNA polymerase activity
GO:0042632	0.000831681	2	30	cholesterol homeostasis	BP	BP cholesterol homeostasis
GO:0055092	0.00102749	2	34	sterol homeostasis	BP	BP sterol homeostasis
GO:0043457	0.00121901	2	37	regulation of cellular respiration	BP	BP regulation of cellular respiration
GO:0043467	0.00384498	2	64	regulation of generation of precursor metabolites and energy	BP	BP regulation of generation of precursor metabolites and energy
GO:0019430	0.00412316	2	94	removal of superoxide radicals	BP	BP removal of superoxide radicals
GO:0055088	0.00585815	2	85	lipid homeostasis	BP	BP lipid homeostasis
GO:0016706	0.00897038	2	70	oxidoreductase activity, acting on paired donors, with incorporation or reduction of molecular oxygen, 2-oxoglutarate as one donor, and incorporation of one atom each of oxygen into both donors	MF	MF oxidoreductase activity, acting on paired donors, with incorporation or reduction of molecular oxygen, 2-oxoglutarate as one donor, and incorporation of one atom each of oxygen into both donors
GO:0005764	0.0281849	2	191	lysosome	CC	CC lysosome
GO:0000323	0.0316157	2	209	lytic vacuole	CC	CC lytic vacuole
GO:0010565	0.0401357	2	250	regulation of cellular ketone metabolic process	BP	BP regulation of cellular ketone metabolic process
GO:0036459	0.0448849	2	109	ubiquitinyl hydrolase activity	MF	MF ubiquitinyl hydrolase activity
GO:0005773	0.047188	2	275	vacuole	CC	CC vacuole
GO:0070858	0.00111378	1	1	negative regulation of bile acid biosynthetic process	BP	BP negative regulation of bile acid biosynthetic process
GO:0070857	0.0020436	1	2	regulation of bile acid biosynthetic process	BP	BP regulation of bile acid biosynthetic process
GO:0000451	0.00286257	1	3	rRNA 2'-O-methylation	BP	BP rRNA 2'-O-methylation
GO:0000453	0.00286257	1	3	enzyme-directed rRNA 2'-O-methylation	BP	BP enzyme-directed rRNA 2'-O-methylation
GO:0072606	0.00394896	1	3	interleukin-8 secretion	BP	BP interleukin-8 secretion
GO:0070741	0.00589567	1	5	response to interleukin-6	BP	BP response to interleukin-6
GO:0072588	0.00665201	1	7	box H/ACA RNP complex	CC	CC box H/ACA RNP complex
GO:0010800	0.00687107	1	6	positive regulation of peptidyl-threonine phosphorylation	BP	BP positive regulation of peptidyl-threonine phosphorylation
GO:0039694	0.00719196	1	5	viral RNA genome replication	BP	BP viral RNA genome replication
GO:0039703	0.00719196	1	5	RNA replication	BP	BP RNA replication
GO:0044033	0.00817602	1	6	multi-organism metabolic process	BP	BP multi-organism metabolic process
GO:0010799	0.00961669	1	9	regulation of peptidyl-threonine phosphorylation	BP	BP regulation of peptidyl-threonine phosphorylation
GO:0030688	0.0096812	1	5	preribosome, small subunit precursor	CC	CC preribosome, small subunit precursor
GO:0032366	0.00991603	1	8	intracellular sterol transport	BP	BP intracellular sterol transport
GO:0032367	0.00991603	1	8	intracellular cholesterol transport	BP	BP intracellular cholesterol transport
GO:0000221	0.0102843	1	6	vacuolar proton-transporting V-type ATPase, V1 domain	CC	CC vacuolar proton-transporting V-type ATPase, V1 domain
GO:0033344	0.0111284	1	9	cholesterol efflux	BP	BP cholesterol efflux
GO:0050663	0.012803	1	12	cytokine secretion	BP	BP cytokine secretion
GO:0046658	0.0148136	1	14	anchored component of plasma membrane	CC	CC anchored component of plasma membrane
GO:0008174	0.0168129	1	10	mRNA methyltransferase activity	MF	MF mRNA methyltransferase activity
GO:0032365	0.0172532	1	11	intracellular lipid transport	BP	BP intracellular lipid transport
GO:0016509	0.0184393	1	17	long-chain-3-hydroxyacyl-CoA dehydrogenase activity	MF	MF long-chain-3-hydroxyacyl-CoA dehydrogenase activity
GO:0030301	0.0188105	1	16	cholesterol transport	BP	BP cholesterol transport
GO:0007250	0.0193902	1	9	activation of NF-kappaB-inducing kinase activity	BP	BP activation of NF-kappaB-inducing kinase activity
GO:0033180	0.0194334	1	11	proton-transporting V-type ATPase, V1 domain	CC	CC proton-transporting V-type ATPase, V1 domain
GO:0030515	0.0197527	1	18	snoRNA binding	MF	MF snoRNA binding
GO:1901224	0.0202966	1	10	positive regulation of NIK/NF-kappaB signaling	BP	BP positive regulation of NIK/NF-kappaB signaling
GO:1901222	0.0211376	1	11	regulation of NIK/NF-kappaB signaling	BP	BP regulation of NIK/NF-kappaB signaling
GO:0015485	0.0218949	1	16	cholesterol binding	MF	MF cholesterol binding
GO:0070555	0.0220309	1	18	response to interleukin-1	BP	BP response to interleukin-1
GO:0010894	0.0231914	1	16	negative regulation of steroid biosynthetic process	BP	BP negative regulation of steroid biosynthetic process
GO:0045939	0.0231914	1	16	negative regulation of steroid metabolic process	BP	BP negative regulation of steroid metabolic process
GO:0015918	0.0250982	1	22	sterol transport	BP	BP sterol transport
GO:0071356	0.028587	1	21	cellular response to tumor necrosis factor	BP	BP cellular response to tumor necrosis factor
GO:0032934	0.0289067	1	19	sterol binding	MF	MF sterol binding
GO:0005732	0.0289903	1	23	small nucleolar ribonucleoprotein complex	CC	CC small nucleolar ribonucleoprotein complex
GO:0030324	0.0314134	1	30	lung development	BP	BP lung development
GO:0070374	0.0319372	1	27	positive regulation of ERK1 and ERK2 cascade	BP	BP positive regulation of ERK1 and ERK2 cascade
GO:0000276	0.035261	1	22	mitochondrial proton-transporting ATP synthase complex, coupling factor F(o)	CC	CC mitochondrial proton-transporting ATP synthase complex, coupling factor F(o)
GO:0006102	0.0363623	1	33	isocitrate metabolic process	BP	BP isocitrate metabolic process
GO:0050810	0.0369786	1	29	regulation of steroid biosynthetic process	BP	BP regulation of steroid biosynthetic process
GO:0005796	0.0370443	1	28	Golgi lumen	CC	CC Golgi lumen
GO:0045766	0.0379947	1	34	positive regulation of angiogenesis	BP	BP positive regulation of angiogenesis
GO:0034612	0.0414544	1	35	response to tumor necrosis factor	BP	BP response to tumor necrosis factor
GO:0051897	0.0429887	1	29	positive regulation of protein kinase B signaling	BP	BP positive regulation of protein kinase B signaling
GO:0005212	0.045633	1	37	structural constituent of eye lens	MF	MF structural constituent of eye lens
GO:0005496	0.0456997	1	37	steroid binding	MF	MF steroid binding
GO:0051055	0.0460691	1	41	negative regulation of lipid biosynthetic process	BP	BP negative regulation of lipid biosynthetic process

## Sheet: 24h APO depleted
Table S1. GO Terms depleted at 24 h in aposymbiotic animals in microgravity compared to gravity controls.
category	pvalue	numDEInCat	numInCat	term	ontology	go_term
GO:0003674	1.73311e-06	118	94026	molecular_function	MF	MF molecular_function
GO:0008150	2.42943e-06	85	79410	biological_process	BP	BP biological_process
GO:0005488	1.19883e-06	65	65300	binding	MF	MF binding
GO:0044464	0.0260753	51	51515	cell part	CC	CC cell part
GO:0071704	0.000377719	49	53934	organic substance metabolic process	BP	BP organic substance metabolic process
GO:0044238	0.00105577	45	48764	primary metabolic process	BP	BP primary metabolic process
GO:0009987	1.69485e-10	39	59626	cellular process	BP	BP cellular process
GO:0043167	3.52055e-05	39	47300	ion binding	MF	MF ion binding
GO:0044699	1.43537e-06	35	47856	single-organism process	BP	BP single-organism process
GO:0043170	0.0347125	34	33123	macromolecule metabolic process	BP	BP macromolecule metabolic process
GO:0044237	8.52796e-09	32	51756	cellular metabolic process	BP	BP cellular metabolic process
GO:0044710	0.0157777	30	32812	single-organism metabolic process	BP	BP single-organism metabolic process
GO:0044763	5.76235e-07	23	39536	single-organism cellular process	BP	BP single-organism cellular process
GO:0006807	1.51007e-05	23	36769	nitrogen compound metabolic process	BP	BP nitrogen compound metabolic process
GO:0097159	0	22	45811	organic cyclic compound binding	MF	MF organic cyclic compound binding
GO:1901363	0	21	45788	heterocyclic compound binding	MF	MF heterocyclic compound binding
GO:1901360	1.44921e-05	18	31539	organic cyclic compound metabolic process	BP	BP organic cyclic compound metabolic process
GO:0044260	1.8463e-06	17	30987	cellular macromolecule metabolic process	BP	BP cellular macromolecule metabolic process
GO:0034641	8.02835e-06	17	31105	cellular nitrogen compound metabolic process	BP	BP cellular nitrogen compound metabolic process
GO:0006725	1.13607e-05	17	30773	cellular aromatic compound metabolic process	BP	BP cellular aromatic compound metabolic process
GO:0046483	1.40076e-05	17	30548	heterocycle metabolic process	BP	BP heterocycle metabolic process
GO:0006139	8.03032e-05	16	27439	nucleobase-containing compound metabolic process	BP	BP nucleobase-containing compound metabolic process
GO:0016020	0.00544148	15	20322	membrane	CC	CC membrane
GO:0009058	4.45263e-06	14	29410	biosynthetic process	BP	BP biosynthetic process
GO:1901576	2.19207e-05	14	28116	organic substance biosynthetic process	BP	BP organic substance biosynthetic process
GO:0097367	0.000300381	14	22891	carbohydrate derivative binding	MF	MF carbohydrate derivative binding
GO:0044249	1.63861e-05	13	27405	cellular biosynthetic process	BP	BP cellular biosynthetic process
GO:0090304	0.000185426	12	22043	nucleic acid metabolic process	BP	BP nucleic acid metabolic process
GO:0044281	0.0028149	12	20360	small molecule metabolic process	BP	BP small molecule metabolic process
GO:0036094	3.08168e-08	11	28473	small molecule binding	MF	MF small molecule binding
GO:0003676	2.76472e-05	11	21393	nucleic acid binding	MF	MF nucleic acid binding
GO:0065007	0.00377213	11	14621	biological regulation	BP	BP biological regulation
GO:0043168	1.54132e-08	10	27773	anion binding	MF	MF anion binding
GO:0000166	5.2125e-08	10	26765	nucleotide binding	MF	MF nucleotide binding
GO:1901265	5.2125e-08	10	26765	nucleoside phosphate binding	MF	MF nucleoside phosphate binding
GO:0050789	0.0043186	10	13447	regulation of biological process	BP	BP regulation of biological process
GO:0050794	0.0081302	10	12810	regulation of cellular process	BP	BP regulation of cellular process
GO:0044425	0.000238996	9	17916	membrane part	CC	CC membrane part
GO:0009059	0.00534555	9	15794	macromolecule biosynthetic process	BP	BP macromolecule biosynthetic process
GO:0034645	0.0116841	9	14838	cellular macromolecule biosynthetic process	BP	BP cellular macromolecule biosynthetic process
GO:1901362	0.0284108	9	13355	organic cyclic compound biosynthetic process	BP	BP organic cyclic compound biosynthetic process
GO:0044271	0.043421	9	12747	cellular nitrogen compound biosynthetic process	BP	BP cellular nitrogen compound biosynthetic process
GO:0018130	0.0435697	9	12777	heterocycle biosynthetic process	BP	BP heterocycle biosynthetic process
GO:0032553	4.71675e-07	8	22486	ribonucleotide binding	MF	MF ribonucleotide binding
GO:0017076	6.11234e-07	8	22299	purine nucleotide binding	MF	MF purine nucleotide binding
GO:0001882	6.94894e-07	8	22195	nucleoside binding	MF	MF nucleoside binding
GO:0032549	7.30982e-07	8	22154	ribonucleoside binding	MF	MF ribonucleoside binding
GO:0032555	8.03156e-07	8	22031	purine ribonucleotide binding	MF	MF purine ribonucleotide binding
GO:0001883	8.54696e-07	8	21986	purine nucleoside binding	MF	MF purine nucleoside binding
GO:0032550	8.55903e-07	8	21985	purine ribonucleoside binding	MF	MF purine ribonucleoside binding
GO:0035639	8.79141e-07	8	21964	purine ribonucleoside triphosphate binding	MF	MF purine ribonucleoside triphosphate binding
GO:0016740	1.22295e-06	8	21910	transferase activity	MF	MF transferase activity
GO:0030554	8.80709e-06	8	20158	adenyl nucleotide binding	MF	MF adenyl nucleotide binding
GO:0032559	1.1301e-05	8	19893	adenyl ribonucleotide binding	MF	MF adenyl ribonucleotide binding
GO:0005524	1.1914e-05	8	19849	ATP binding	MF	MF ATP binding
GO:0031224	0.000972358	8	15345	intrinsic component of membrane	CC	CC intrinsic component of membrane
GO:0016021	0.0010673	8	15231	integral component of membrane	CC	CC integral component of membrane
GO:0051179	0.000683465	7	12662	localization	BP	BP localization
GO:0051234	0.00089464	7	12426	establishment of localization	BP	BP establishment of localization
GO:0006810	0.00100881	7	12319	transport	BP	BP transport
GO:0006082	0.012738	7	12891	organic acid metabolic process	BP	BP organic acid metabolic process
GO:0043436	0.0145131	7	12706	oxoacid metabolic process	BP	BP oxoacid metabolic process
GO:0019752	0.017441	7	12456	carboxylic acid metabolic process	BP	BP carboxylic acid metabolic process
GO:0005515	0.0176284	7	5919	protein binding	MF	MF protein binding
GO:1902578	0.0337397	7	9049	single-organism localization	BP	BP single-organism localization
GO:0044765	0.0374491	7	8925	single-organism transport	BP	BP single-organism transport
GO:0005737	1.70147e-05	5	18006	cytoplasm	CC	CC cytoplasm
GO:0044711	0.000586339	5	14109	single-organism biosynthetic process	BP	BP single-organism biosynthetic process
GO:0009056	0.0185546	5	10104	catabolic process	BP	BP catabolic process
GO:0060255	0.0237398	5	7670	regulation of macromolecule metabolic process	BP	BP regulation of macromolecule metabolic process
GO:1901575	0.0295822	5	9511	organic substance catabolic process	BP	BP organic substance catabolic process
GO:0003677	4.61399e-05	4	13224	DNA binding	MF	MF DNA binding
GO:1901566	0.00696827	4	10234	organonitrogen compound biosynthetic process	BP	BP organonitrogen compound biosynthetic process
GO:0044267	0.012683	4	7325	cellular protein metabolic process	BP	BP cellular protein metabolic process
GO:0019219	0.027704	4	6449	regulation of nucleobase-containing compound metabolic process	BP	BP regulation of nucleobase-containing compound metabolic process
GO:0010468	0.0303687	4	6340	regulation of gene expression	BP	BP regulation of gene expression
GO:0010556	0.036162	4	6183	regulation of macromolecule biosynthetic process	BP	BP regulation of macromolecule biosynthetic process
GO:2000112	0.0376711	4	6139	regulation of cellular macromolecule biosynthetic process	BP	BP regulation of cellular macromolecule biosynthetic process
GO:0006259	0.000243151	3	11335	DNA metabolic process	BP	BP DNA metabolic process
GO:0016817	0.000544157	3	10066	hydrolase activity, acting on acid anhydrides	MF	MF hydrolase activity, acting on acid anhydrides
GO:0016818	0.000639225	3	9977	hydrolase activity, acting on acid anhydrides, in phosphorus-containing anhydrides	MF	MF hydrolase activity, acting on acid anhydrides, in phosphorus-containing anhydrides
GO:0016462	0.000687972	3	9936	pyrophosphatase activity	MF	MF pyrophosphatase activity
GO:0017111	0.00100199	3	9559	nucleoside-triphosphatase activity	MF	MF nucleoside-triphosphatase activity
GO:0006793	0.00232612	3	8793	phosphorus metabolic process	BP	BP phosphorus metabolic process
GO:0006796	0.00341971	3	8383	phosphate-containing compound metabolic process	BP	BP phosphate-containing compound metabolic process
GO:0006520	0.014206	3	7861	cellular amino acid metabolic process	BP	BP cellular amino acid metabolic process
GO:0019637	0.0239651	3	7249	organophosphate metabolic process	BP	BP organophosphate metabolic process
GO:0048037	0.0246624	3	6657	cofactor binding	MF	MF cofactor binding
GO:0016772	4.69628e-05	2	11075	transferase activity, transferring phosphorus-containing groups	MF	MF transferase activity, transferring phosphorus-containing groups
GO:0044248	0.00519078	2	7761	cellular catabolic process	BP	BP cellular catabolic process
GO:0043412	0.0146664	2	4915	macromolecule modification	BP	BP macromolecule modification
GO:0016779	0.0195282	2	6428	nucleotidyltransferase activity	MF	MF nucleotidyltransferase activity
GO:0006310	0.0305949	2	5720	DNA recombination	BP	BP DNA recombination
GO:0007165	0.0402625	2	3628	signal transduction	BP	BP signal transduction
GO:0071840	0.000268294	1	7963	cellular component organization or biogenesis	BP	BP cellular component organization or biogenesis
GO:0016043	0.000403749	1	7621	cellular component organization	BP	BP cellular component organization
GO:0016887	0.000863323	1	7105	ATPase activity	MF	MF ATPase activity
GO:0044283	0.00539168	1	6262	small molecule biosynthetic process	BP	BP small molecule biosynthetic process
GO:0051716	0.014134	1	4957	cellular response to stimulus	BP	BP cellular response to stimulus
GO:1901605	0.018727	1	5084	alpha-amino acid metabolic process	BP	BP alpha-amino acid metabolic process
GO:0016053	0.0223597	1	4923	organic acid biosynthetic process	BP	BP organic acid biosynthetic process
GO:0046394	0.0242404	1	4833	carboxylic acid biosynthetic process	BP	BP carboxylic acid biosynthetic process
GO:0022804	0.0313675	1	4255	active transmembrane transporter activity	MF	MF active transmembrane transporter activity
GO:0006996	0.0438353	1	3522	organelle organization	BP	BP organelle organization

## Sheet: 24h SYM enriched
Table S1. GO Terms enriched at 24 h in symbiotic animals in microgravity compared to gravity controls.
category	pvalue	numDEInCat	numInCat	term	ontology	go_term
GO:0016787	0.0444442	22	25690	hydrolase activity	MF	MF hydrolase activity
GO:0044425	0.00780867	19	17916	membrane part	CC	CC membrane part
GO:0044444	0.000237761	18	12421	cytoplasmic part	CC	CC cytoplasmic part
GO:0016021	0.0171312	16	15231	integral component of membrane	CC	CC integral component of membrane
GO:0031224	0.0181417	16	15345	intrinsic component of membrane	CC	CC intrinsic component of membrane
GO:0043231	0.0224369	12	9951	intracellular membrane-bounded organelle	CC	CC intracellular membrane-bounded organelle
GO:0043227	0.037438	12	10795	membrane-bounded organelle	CC	CC membrane-bounded organelle
GO:0044446	0.0172521	11	8587	intracellular organelle part	CC	CC intracellular organelle part
GO:0044422	0.0216822	11	8909	organelle part	CC	CC organelle part
GO:0022857	0.0133868	10	7187	transmembrane transporter activity	MF	MF transmembrane transporter activity
GO:0043234	0.0256246	9	6903	protein complex	CC	CC protein complex
GO:0031090	0.000196266	8	2552	organelle membrane	CC	CC organelle membrane
GO:0044429	4.57734e-05	7	1588	mitochondrial part	CC	CC mitochondrial part
GO:0055085	0.0113733	7	3264	transmembrane transport	BP	BP transmembrane transport
GO:1901137	0.01716	7	5029	carbohydrate derivative biosynthetic process	BP	BP carbohydrate derivative biosynthetic process
GO:0055086	0.0475999	7	6025	nucleobase-containing small molecule metabolic process	BP	BP nucleobase-containing small molecule metabolic process
GO:0031966	1.99829e-05	6	909	mitochondrial membrane	CC	CC mitochondrial membrane
GO:0009127	9.48312e-05	6	1400	purine nucleoside monophosphate biosynthetic process	BP	BP purine nucleoside monophosphate biosynthetic process
GO:0009168	9.48312e-05	6	1400	purine ribonucleoside monophosphate biosynthetic process	BP	BP purine ribonucleoside monophosphate biosynthetic process
GO:0009152	0.000366926	6	1772	purine ribonucleotide biosynthetic process	BP	BP purine ribonucleotide biosynthetic process
GO:0009156	0.000482088	6	1904	ribonucleoside monophosphate biosynthetic process	BP	BP ribonucleoside monophosphate biosynthetic process
GO:0006164	0.000513956	6	1883	purine nucleotide biosynthetic process	BP	BP purine nucleotide biosynthetic process
GO:0009124	0.000628329	6	2000	nucleoside monophosphate biosynthetic process	BP	BP nucleoside monophosphate biosynthetic process
GO:0072522	0.000800821	6	2052	purine-containing compound biosynthetic process	BP	BP purine-containing compound biosynthetic process
GO:0009167	0.000835757	6	2041	purine ribonucleoside monophosphate metabolic process	BP	BP purine ribonucleoside monophosphate metabolic process
GO:0009126	0.000837618	6	2042	purine nucleoside monophosphate metabolic process	BP	BP purine nucleoside monophosphate metabolic process
GO:0042455	0.000845649	6	2077	ribonucleoside biosynthetic process	BP	BP ribonucleoside biosynthetic process
GO:0009163	0.000892303	6	2100	nucleoside biosynthetic process	BP	BP nucleoside biosynthetic process
GO:1901659	0.00101328	6	2153	glycosyl compound biosynthetic process	BP	BP glycosyl compound biosynthetic process
GO:0009260	0.00140396	6	2320	ribonucleotide biosynthetic process	BP	BP ribonucleotide biosynthetic process
GO:0046390	0.0016493	6	2393	ribose phosphate biosynthetic process	BP	BP ribose phosphate biosynthetic process
GO:0009161	0.00250577	6	2560	ribonucleoside monophosphate metabolic process	BP	BP ribonucleoside monophosphate metabolic process
GO:0009150	0.00303107	6	2591	purine ribonucleotide metabolic process	BP	BP purine ribonucleotide metabolic process
GO:0009123	0.00311443	6	2667	nucleoside monophosphate metabolic process	BP	BP nucleoside monophosphate metabolic process
GO:0006163	0.0042712	6	2779	purine nucleotide metabolic process	BP	BP purine nucleotide metabolic process
GO:0009119	0.00651946	6	3054	ribonucleoside metabolic process	BP	BP ribonucleoside metabolic process
GO:0009259	0.00730789	6	3155	ribonucleotide metabolic process	BP	BP ribonucleotide metabolic process
GO:0072521	0.00800859	6	3191	purine-containing compound metabolic process	BP	BP purine-containing compound metabolic process
GO:0009116	0.0102027	6	3313	nucleoside metabolic process	BP	BP nucleoside metabolic process
GO:1901657	0.0111248	6	3377	glycosyl compound metabolic process	BP	BP glycosyl compound metabolic process
GO:0009165	0.0112224	6	3546	nucleotide biosynthetic process	BP	BP nucleotide biosynthetic process
GO:1901293	0.0113275	6	3554	nucleoside phosphate biosynthetic process	BP	BP nucleoside phosphate biosynthetic process
GO:0019693	0.0133283	6	3555	ribose phosphate metabolic process	BP	BP ribose phosphate metabolic process
GO:0006754	9.2205e-06	5	515	ATP biosynthetic process	BP	BP ATP biosynthetic process
GO:0009206	1.46288e-05	5	557	purine ribonucleoside triphosphate biosynthetic process	BP	BP purine ribonucleoside triphosphate biosynthetic process
GO:0009145	1.48401e-05	5	559	purine nucleoside triphosphate biosynthetic process	BP	BP purine nucleoside triphosphate biosynthetic process
GO:0009201	2.85891e-05	5	649	ribonucleoside triphosphate biosynthetic process	BP	BP ribonucleoside triphosphate biosynthetic process
GO:0009142	4.96516e-05	5	731	nucleoside triphosphate biosynthetic process	BP	BP nucleoside triphosphate biosynthetic process
GO:0052689	0.000101242	5	841	carboxylic ester hydrolase activity	MF	MF carboxylic ester hydrolase activity
GO:0015992	0.000146098	5	852	proton transport	BP	BP proton transport
GO:0006818	0.00015119	5	855	hydrogen transport	BP	BP hydrogen transport
GO:0008236	0.000303241	5	868	serine-type peptidase activity	MF	MF serine-type peptidase activity
GO:0017171	0.000303241	5	868	serine hydrolase activity	MF	MF serine hydrolase activity
GO:0046034	0.000500638	5	1157	ATP metabolic process	BP	BP ATP metabolic process
GO:0009205	0.000909734	5	1309	purine ribonucleoside triphosphate metabolic process	BP	BP purine ribonucleoside triphosphate metabolic process
GO:0042451	0.000914755	5	1387	purine nucleoside biosynthetic process	BP	BP purine nucleoside biosynthetic process
GO:0046129	0.000914755	5	1387	purine ribonucleoside biosynthetic process	BP	BP purine ribonucleoside biosynthetic process
GO:0009144	0.000936809	5	1315	purine nucleoside triphosphate metabolic process	BP	BP purine nucleoside triphosphate metabolic process
GO:0009199	0.00118649	5	1401	ribonucleoside triphosphate metabolic process	BP	BP ribonucleoside triphosphate metabolic process
GO:0009141	0.00202935	5	1585	nucleoside triphosphate metabolic process	BP	BP nucleoside triphosphate metabolic process
GO:0015672	0.00262598	5	1555	monovalent inorganic cation transport	BP	BP monovalent inorganic cation transport
GO:0015077	0.00568231	5	1885	monovalent inorganic cation transmembrane transporter activity	MF	MF monovalent inorganic cation transmembrane transporter activity
GO:0006508	0.00793864	5	1386	proteolysis	BP	BP proteolysis
GO:0046128	0.00967889	5	2344	purine ribonucleoside metabolic process	BP	BP purine ribonucleoside metabolic process
GO:0042278	0.0099329	5	2362	purine nucleoside metabolic process	BP	BP purine nucleoside metabolic process
GO:0016820	0.0149496	5	2652	hydrolase activity, acting on acid anhydrides, catalyzing transmembrane movement of substances	MF	MF hydrolase activity, acting on acid anhydrides, catalyzing transmembrane movement of substances
GO:0022890	0.0224063	5	2645	inorganic cation transmembrane transporter activity	MF	MF inorganic cation transmembrane transporter activity
GO:0006812	0.0246689	5	2608	cation transport	BP	BP cation transport
GO:0030599	8.8229e-09	4	30	pectinesterase activity	MF	MF pectinesterase activity
GO:1902600	0.000471787	4	614	hydrogen ion transmembrane transport	BP	BP hydrogen ion transmembrane transport
GO:0005743	0.000770131	4	683	mitochondrial inner membrane	CC	CC mitochondrial inner membrane
GO:0019866	0.000913287	4	716	organelle inner membrane	CC	CC organelle inner membrane
GO:0098662	0.00192728	4	876	inorganic cation transmembrane transport	BP	BP inorganic cation transmembrane transport
GO:0098660	0.00232246	4	928	inorganic ion transmembrane transport	BP	BP inorganic ion transmembrane transport
GO:0015078	0.00255675	4	958	hydrogen ion transmembrane transporter activity	MF	MF hydrogen ion transmembrane transporter activity
GO:0098655	0.00268649	4	950	cation transmembrane transport	BP	BP cation transmembrane transport
GO:0034220	0.00681334	4	1161	ion transmembrane transport	BP	BP ion transmembrane transport
GO:0046907	0.0220336	4	1539	intracellular transport	BP	BP intracellular transport
GO:0005739	0.022521	4	1875	mitochondrion	CC	CC mitochondrion
GO:0005576	0.0239967	4	1824	extracellular region	CC	CC extracellular region
GO:0031325	0.0330053	4	1960	positive regulation of cellular metabolic process	BP	BP positive regulation of cellular metabolic process
GO:0051649	0.0482503	4	2029	establishment of localization in cell	BP	BP establishment of localization in cell
GO:0045263	9.43116e-05	3	137	proton-transporting ATP synthase complex, coupling factor F(o)	CC	CC proton-transporting ATP synthase complex, coupling factor F(o)
GO:0033177	0.000250375	3	185	proton-transporting two-sector ATPase complex, proton-transporting domain	CC	CC proton-transporting two-sector ATPase complex, proton-transporting domain
GO:0015985	0.00194348	3	457	energy coupled proton transport, down electrochemical gradient	BP	BP energy coupled proton transport, down electrochemical gradient
GO:0015986	0.00194348	3	457	ATP synthesis coupled proton transport	BP	BP ATP synthesis coupled proton transport
GO:0004252	0.00577129	3	518	serine-type endopeptidase activity	MF	MF serine-type endopeptidase activity
GO:0009055	0.0297065	3	1129	electron carrier activity	MF	MF electron carrier activity
GO:0006886	0.0349584	3	1056	intracellular protein transport	BP	BP intracellular protein transport
GO:0004553	0.035222	3	1096	hydrolase activity, hydrolyzing O-glycosyl compounds	MF	MF hydrolase activity, hydrolyzing O-glycosyl compounds
GO:0042545	0.000115666	2	22	cell wall modification	BP	BP cell wall modification
GO:0044455	0.0111454	2	276	mitochondrial membrane part	CC	CC mitochondrial membrane part
GO:0015991	0.0148184	2	310	ATP hydrolysis coupled proton transport	BP	BP ATP hydrolysis coupled proton transport
GO:0015988	0.0152491	2	316	energy coupled proton transmembrane transport, against electrochemical gradient	BP	BP energy coupled proton transmembrane transport, against electrochemical gradient
GO:0070469	0.0160237	2	326	respiratory chain	CC	CC respiratory chain
GO:0033178	0.0178041	2	365	proton-transporting two-sector ATPase complex, catalytic domain	CC	CC proton-transporting two-sector ATPase complex, catalytic domain
GO:0004857	0.0194038	2	263	enzyme inhibitor activity	MF	MF enzyme inhibitor activity
GO:0008137	0.0234313	2	410	NADH dehydrogenase (ubiquinone) activity	MF	MF NADH dehydrogenase (ubiquinone) activity
GO:0051248	0.0236434	2	343	negative regulation of protein metabolic process	BP	BP negative regulation of protein metabolic process
GO:0004601	0.0240246	2	421	peroxidase activity	MF	MF peroxidase activity
GO:0022904	0.0274012	2	446	respiratory electron transport chain	BP	BP respiratory electron transport chain
GO:0016684	0.0276748	2	451	oxidoreductase activity, acting on peroxide as acceptor	MF	MF oxidoreductase activity, acting on peroxide as acceptor
GO:0050136	0.0279731	2	458	NADH dehydrogenase (quinone) activity	MF	MF NADH dehydrogenase (quinone) activity
GO:0003954	0.0301749	2	480	NADH dehydrogenase activity	MF	MF NADH dehydrogenase activity
GO:0045944	0.0306023	2	414	positive regulation of transcription from RNA polymerase II promoter	BP	BP positive regulation of transcription from RNA polymerase II promoter
GO:0016042	0.0409061	2	545	lipid catabolic process	BP	BP lipid catabolic process
GO:0016655	0.0421383	2	580	oxidoreductase activity, acting on NAD(P)H, quinone or similar compound as acceptor	MF	MF oxidoreductase activity, acting on NAD(P)H, quinone or similar compound as acceptor
GO:0006417	0.0438368	2	596	regulation of translation	BP	BP regulation of translation
GO:0097629	0.000896657	1	2	extrinsic component of omegasome membrane	CC	CC extrinsic component of omegasome membrane
GO:0097632	0.000896657	1	2	extrinsic component of pre-autophagosomal structure membrane	CC	CC extrinsic component of pre-autophagosomal structure membrane
GO:0002455	0.000912785	1	1	humoral immune response mediated by circulating immunoglobulin	BP	BP humoral immune response mediated by circulating immunoglobulin
GO:0032996	0.000912785	1	1	Bcl3-Bcl10 complex	CC	CC Bcl3-Bcl10 complex
GO:0042088	0.000912785	1	1	T-helper 1 type immune response	BP	BP T-helper 1 type immune response
GO:0045415	0.000912785	1	1	negative regulation of interleukin-8 biosynthetic process	BP	BP negative regulation of interleukin-8 biosynthetic process
GO:0002266	0.00136142	1	2	follicular dendritic cell activation	BP	BP follicular dendritic cell activation
GO:0002268	0.00136142	1	2	follicular dendritic cell differentiation	BP	BP follicular dendritic cell differentiation
GO:0033257	0.00136142	1	2	Bcl3/NF-kappaB2 complex	CC	CC Bcl3/NF-kappaB2 complex
GO:0045064	0.00136697	1	2	T-helper 2 cell differentiation	BP	BP T-helper 2 cell differentiation
GO:0045074	0.00138061	1	2	regulation of interleukin-10 biosynthetic process	BP	BP regulation of interleukin-10 biosynthetic process
GO:0045082	0.00138061	1	2	positive regulation of interleukin-10 biosynthetic process	BP	BP positive regulation of interleukin-10 biosynthetic process
GO:0033256	0.00183039	1	3	I-kappaB/NF-kappaB complex	CC	CC I-kappaB/NF-kappaB complex
GO:0090084	0.00189649	1	4	negative regulation of inclusion body assembly	BP	BP negative regulation of inclusion body assembly
GO:0045414	0.00227865	1	4	regulation of interleukin-8 biosynthetic process	BP	BP regulation of interleukin-8 biosynthetic process
GO:0016064	0.00230084	1	4	immunoglobulin mediated immune response	BP	BP immunoglobulin mediated immune response
GO:0019724	0.00230084	1	4	B cell mediated immunity	BP	BP B cell mediated immunity
GO:0002315	0.00238056	1	4	marginal zone B cell differentiation	BP	BP marginal zone B cell differentiation
GO:0042536	0.00264721	1	2	negative regulation of tumor necrosis factor biosynthetic process	BP	BP negative regulation of tumor necrosis factor biosynthetic process
GO:0002287	0.00271918	1	5	alpha-beta T cell activation involved in immune response	BP	BP alpha-beta T cell activation involved in immune response
GO:0002292	0.00271918	1	5	T cell differentiation involved in immune response	BP	BP T cell differentiation involved in immune response
GO:0002293	0.00271918	1	5	alpha-beta T cell differentiation involved in immune response	BP	BP alpha-beta T cell differentiation involved in immune response
GO:0002294	0.00271918	1	5	CD4-positive, alpha-beta T cell differentiation involved in immune response	BP	BP CD4-positive, alpha-beta T cell differentiation involved in immune response
GO:0042093	0.00271918	1	5	T-helper cell differentiation	BP	BP T-helper cell differentiation
GO:0001562	0.00277886	1	5	response to protozoan	BP	BP response to protozoan
GO:0042832	0.00277886	1	5	defense response to protozoan	BP	BP defense response to protozoan
GO:0090083	0.00279332	1	6	regulation of inclusion body assembly	BP	BP regulation of inclusion body assembly
GO:0032733	0.00279817	1	5	positive regulation of interleukin-10 production	BP	BP positive regulation of interleukin-10 production
GO:0002286	0.00317699	1	6	T cell activation involved in immune response	BP	BP T cell activation involved in immune response
GO:0002313	0.00330499	1	6	mature B cell differentiation involved in immune response	BP	BP mature B cell differentiation involved in immune response
GO:0002335	0.00330499	1	6	mature B cell differentiation	BP	BP mature B cell differentiation
GO:0010225	0.00361557	1	6	response to UV-C	BP	BP response to UV-C
GO:0032717	0.00363166	1	3	negative regulation of interleukin-8 production	BP	BP negative regulation of interleukin-8 production
GO:0035710	0.00372155	1	7	CD4-positive, alpha-beta T cell activation	BP	BP CD4-positive, alpha-beta T cell activation
GO:0043367	0.00372155	1	7	CD4-positive, alpha-beta T cell differentiation	BP	BP CD4-positive, alpha-beta T cell differentiation
GO:0035068	0.00376883	1	4	micro-ribonucleoprotein complex	CC	CC micro-ribonucleoprotein complex
GO:0042534	0.00406986	1	5	regulation of tumor necrosis factor biosynthetic process	BP	BP regulation of tumor necrosis factor biosynthetic process
GO:0007249	0.00420798	1	8	I-kappaB kinase/NF-kappaB signaling	BP	BP I-kappaB kinase/NF-kappaB signaling
GO:0032729	0.00462194	1	9	positive regulation of interferon-gamma production	BP	BP positive regulation of interferon-gamma production
GO:0035198	0.00526158	1	6	miRNA binding	MF	MF miRNA binding
GO:0035278	0.00526769	1	6	negative regulation of translation involved in gene silencing by miRNA	BP	BP negative regulation of translation involved in gene silencing by miRNA
GO:0040033	0.00526769	1	6	negative regulation of translation, ncRNA-mediated	BP	BP negative regulation of translation, ncRNA-mediated
GO:0045974	0.00526769	1	6	regulation of translation, ncRNA-mediated	BP	BP regulation of translation, ncRNA-mediated
GO:0015578	0.00535475	1	7	mannose transmembrane transporter activity	MF	MF mannose transmembrane transporter activity
GO:0005391	0.00574369	1	11	sodium:potassium-exchanging ATPase activity	MF	MF sodium:potassium-exchanging ATPase activity
GO:0002467	0.00580401	1	9	germinal center formation	BP	BP germinal center formation
GO:0045330	0.00602958	1	11	aspartyl esterase activity	MF	MF aspartyl esterase activity
GO:0004666	0.00603297	1	13	prostaglandin-endoperoxide synthase activity	MF	MF prostaglandin-endoperoxide synthase activity
GO:0007304	0.00603297	1	13	chorion-containing eggshell formation	BP	BP chorion-containing eggshell formation
GO:0030703	0.00603297	1	13	eggshell formation	BP	BP eggshell formation
GO:0032720	0.00624114	1	8	negative regulation of tumor necrosis factor production	BP	BP negative regulation of tumor necrosis factor production
GO:1903556	0.00624114	1	8	negative regulation of tumor necrosis factor superfamily cytokine production	BP	BP negative regulation of tumor necrosis factor superfamily cytokine production
GO:0005537	0.00656019	1	8	mannose binding	MF	MF mannose binding
GO:0010586	0.00675908	1	9	miRNA metabolic process	BP	BP miRNA metabolic process
GO:0042108	0.00684141	1	10	positive regulation of cytokine biosynthetic process	BP	BP positive regulation of cytokine biosynthetic process
GO:0042771	0.00693424	1	9	intrinsic apoptotic signaling pathway in response to DNA damage by p53 class mediator	BP	BP intrinsic apoptotic signaling pathway in response to DNA damage by p53 class mediator
GO:0019730	0.00723127	1	9	antimicrobial humoral response	BP	BP antimicrobial humoral response
GO:0034045	0.00746775	1	8	pre-autophagosomal structure membrane	CC	CC pre-autophagosomal structure membrane
GO:0032649	0.00752774	1	15	regulation of interferon-gamma production	BP	BP regulation of interferon-gamma production
GO:0032677	0.00780614	1	12	regulation of interleukin-8 production	BP	BP regulation of interleukin-8 production
GO:0042036	0.00790172	1	9	negative regulation of cytokine biosynthetic process	BP	BP negative regulation of cytokine biosynthetic process
GO:0048536	0.00834654	1	9	spleen development	BP	BP spleen development
GO:0046632	0.00838612	1	12	alpha-beta T cell differentiation	BP	BP alpha-beta T cell differentiation
GO:0010508	0.00870359	1	11	positive regulation of autophagy	BP	BP positive regulation of autophagy
GO:0042345	0.00903532	1	15	regulation of NF-kappaB import into nucleus	BP	BP regulation of NF-kappaB import into nucleus
GO:0045490	0.009251	1	18	pectin catabolic process	BP	BP pectin catabolic process
GO:0000045	0.00951704	1	8	autophagosome assembly	BP	BP autophagosome assembly
GO:0032653	0.00959036	1	17	regulation of interleukin-10 production	BP	BP regulation of interleukin-10 production
GO:0046631	0.0097594	1	15	alpha-beta T cell activation	BP	BP alpha-beta T cell activation
GO:0008333	0.0100587	1	12	endosome to lysosome transport	BP	BP endosome to lysosome transport
GO:0032680	0.0104749	1	17	regulation of tumor necrosis factor production	BP	BP regulation of tumor necrosis factor production
GO:1903555	0.0104749	1	17	regulation of tumor necrosis factor superfamily cytokine production	BP	BP regulation of tumor necrosis factor superfamily cytokine production
GO:0004650	0.0106638	1	17	polygalacturonase activity	MF	MF polygalacturonase activity
GO:0002312	0.0107308	1	11	B cell activation involved in immune response	BP	BP B cell activation involved in immune response
GO:0010393	0.0110894	1	22	galacturonan metabolic process	BP	BP galacturonan metabolic process
GO:0045488	0.0110894	1	22	pectin metabolic process	BP	BP pectin metabolic process
GO:0000060	0.0112077	1	20	protein import into nucleus, translocation	BP	BP protein import into nucleus, translocation
GO:0030707	0.0117382	1	19	ovarian follicle cell development	BP	BP ovarian follicle cell development
GO:0051457	0.0117832	1	22	maintenance of protein location in nucleus	BP	BP maintenance of protein location in nucleus
GO:0031312	0.0117856	1	22	extrinsic component of organelle membrane	CC	CC extrinsic component of organelle membrane
GO:0002285	0.0129731	1	16	lymphocyte activation involved in immune response	BP	BP lymphocyte activation involved in immune response
GO:0045281	0.0130182	1	20	succinate dehydrogenase complex	CC	CC succinate dehydrogenase complex
GO:0002449	0.0131153	1	22	lymphocyte mediated immunity	BP	BP lymphocyte mediated immunity
GO:0002460	0.0133875	1	21	adaptive immune response based on somatic recombination of immune receptors built from immunoglobulin superfamily domains	BP	BP adaptive immune response based on somatic recombination of immune receptors built from immunoglobulin superfamily domains
GO:0072332	0.0135835	1	19	intrinsic apoptotic signaling pathway by p53 class mediator	BP	BP intrinsic apoptotic signaling pathway by p53 class mediator
GO:0007306	0.0138645	1	30	eggshell chorion assembly	BP	BP eggshell chorion assembly
GO:0045171	0.0139223	1	20	intercellular bridge	CC	CC intercellular bridge
GO:0030183	0.014257	1	23	B cell differentiation	BP	BP B cell differentiation
GO:0005844	0.0144922	1	22	polysome	CC	CC polysome
GO:0072595	0.0145127	1	25	maintenance of protein localization in organelle	BP	BP maintenance of protein localization in organelle
GO:0002443	0.0145333	1	25	leukocyte mediated immunity	BP	BP leukocyte mediated immunity
GO:0001516	0.0146329	1	25	prostaglandin biosynthetic process	BP	BP prostaglandin biosynthetic process
GO:0046457	0.0146329	1	25	prostanoid biosynthetic process	BP	BP prostanoid biosynthetic process
GO:0005776	0.0147823	1	23	autophagosome	CC	CC autophagosome
GO:0002250	0.0154741	1	25	adaptive immune response	BP	BP adaptive immune response
GO:0000276	0.0155261	1	22	mitochondrial proton-transporting ATP synthase complex, coupling factor F(o)	CC	CC mitochondrial proton-transporting ATP synthase complex, coupling factor F(o)
GO:0006692	0.0155499	1	27	prostanoid metabolic process	BP	BP prostanoid metabolic process
GO:0006693	0.0155499	1	27	prostaglandin metabolic process	BP	BP prostaglandin metabolic process
GO:0006513	0.015637	1	24	protein monoubiquitination	BP	BP protein monoubiquitination
GO:0042035	0.0156466	1	22	regulation of cytokine biosynthetic process	BP	BP regulation of cytokine biosynthetic process
GO:0002263	0.0166202	1	24	cell activation involved in immune response	BP	BP cell activation involved in immune response
GO:0002366	0.0166202	1	24	leukocyte activation involved in immune response	BP	BP leukocyte activation involved in immune response
GO:0002066	0.0166871	1	29	columnar/cuboidal epithelial cell development	BP	BP columnar/cuboidal epithelial cell development
GO:0030330	0.0175872	1	21	DNA damage response, signal transduction by p53 class mediator	BP	BP DNA damage response, signal transduction by p53 class mediator
GO:0005542	0.0181338	1	26	folic acid binding	MF	MF folic acid binding
GO:0007041	0.0188749	1	27	lysosomal transport	BP	BP lysosomal transport
GO:0045335	0.0209017	1	40	phagocytic vesicle	CC	CC phagocytic vesicle
GO:0005753	0.0211351	1	37	mitochondrial proton-transporting ATP synthase complex	CC	CC mitochondrial proton-transporting ATP synthase complex
GO:0045259	0.0211351	1	37	proton-transporting ATP synthase complex	CC	CC proton-transporting ATP synthase complex
GO:0005853	0.0213151	1	37	eukaryotic translation elongation factor 1 complex	CC	CC eukaryotic translation elongation factor 1 complex
GO:0008630	0.0216416	1	27	intrinsic apoptotic signaling pathway in response to DNA damage	BP	BP intrinsic apoptotic signaling pathway in response to DNA damage
GO:0030217	0.0228956	1	29	T cell differentiation	BP	BP T cell differentiation
GO:0016469	0.0229603	1	41	proton-transporting two-sector ATPase complex	CC	CC proton-transporting two-sector ATPase complex
GO:0051101	0.0231322	1	37	regulation of DNA binding	BP	BP regulation of DNA binding
GO:0046456	0.0235519	1	36	icosanoid biosynthetic process	BP	BP icosanoid biosynthetic process
GO:1901570	0.0235519	1	36	fatty acid derivative biosynthetic process	BP	BP fatty acid derivative biosynthetic process
GO:0051865	0.0238462	1	28	protein autoubiquitination	BP	BP protein autoubiquitination
GO:0042770	0.024663	1	32	signal transduction in response to DNA damage	BP	BP signal transduction in response to DNA damage
GO:0006959	0.0252553	1	43	humoral immune response	BP	BP humoral immune response
GO:0072331	0.0268258	1	36	signal transduction by p53 class mediator	BP	BP signal transduction by p53 class mediator
GO:0005930	0.0273888	1	42	axoneme	CC	CC axoneme
GO:0042113	0.0276388	1	41	B cell activation	BP	BP B cell activation
GO:0006636	0.0281268	1	49	unsaturated fatty acid biosynthetic process	BP	BP unsaturated fatty acid biosynthetic process
GO:0042990	0.0282326	1	41	regulation of transcription factor import into nucleus	BP	BP regulation of transcription factor import into nucleus
GO:0000932	0.0303815	1	45	cytoplasmic mRNA processing body	CC	CC cytoplasmic mRNA processing body
GO:0003985	0.0329684	1	67	acetyl-CoA C-acetyltransferase activity	MF	MF acetyl-CoA C-acetyltransferase activity
GO:0042110	0.0340017	1	49	T cell activation	BP	BP T cell activation
GO:0070489	0.0340017	1	49	T cell aggregation	BP	BP T cell aggregation
GO:0071593	0.0340017	1	49	lymphocyte aggregation	BP	BP lymphocyte aggregation
GO:0070486	0.0351243	1	51	leukocyte aggregation	BP	BP leukocyte aggregation
GO:0097193	0.0352293	1	52	intrinsic apoptotic signaling pathway	BP	BP intrinsic apoptotic signaling pathway
GO:0001818	0.0356438	1	56	negative regulation of cytokine production	BP	BP negative regulation of cytokine production
GO:0006690	0.0357539	1	59	icosanoid metabolic process	BP	BP icosanoid metabolic process
GO:1901568	0.0357539	1	59	fatty acid derivative metabolic process	BP	BP fatty acid derivative metabolic process
GO:0030139	0.0363704	1	67	endocytic vesicle	CC	CC endocytic vesicle
GO:0000978	0.0368801	1	57	RNA polymerase II core promoter proximal region sequence-specific DNA binding	MF	MF RNA polymerase II core promoter proximal region sequence-specific DNA binding
GO:0030674	0.0382216	1	57	protein binding, bridging	MF	MF protein binding, bridging
GO:0007159	0.0382853	1	58	leukocyte cell-cell adhesion	BP	BP leukocyte cell-cell adhesion
GO:0030098	0.0387449	1	54	lymphocyte differentiation	BP	BP lymphocyte differentiation
GO:0002064	0.0395375	1	65	epithelial cell development	BP	BP epithelial cell development
GO:0008479	0.0396872	1	65	queuine tRNA-ribosyltransferase activity	MF	MF queuine tRNA-ribosyltransferase activity
GO:0010506	0.0399224	1	44	regulation of autophagy	BP	BP regulation of autophagy
GO:0000104	0.0401191	1	75	succinate dehydrogenase activity	MF	MF succinate dehydrogenase activity
GO:0042026	0.0402688	1	83	protein refolding	BP	BP protein refolding
GO:0060090	0.0408973	1	59	binding, bridging	MF	MF binding, bridging
GO:0034109	0.0410909	1	64	homotypic cell-cell adhesion	BP	BP homotypic cell-cell adhesion
GO:0007033	0.0413464	1	57	vacuole organization	BP	BP vacuole organization
GO:0008556	0.0415411	1	72	potassium-transporting ATPase activity	MF	MF potassium-transporting ATPase activity
GO:0005770	0.0418116	1	66	late endosome	CC	CC late endosome
GO:0043122	0.0423295	1	74	regulation of I-kappaB kinase/NF-kappaB signaling	BP	BP regulation of I-kappaB kinase/NF-kappaB signaling
GO:0033559	0.0438963	1	80	unsaturated fatty acid metabolic process	BP	BP unsaturated fatty acid metabolic process
GO:0004602	0.0441708	1	74	glutathione peroxidase activity	MF	MF glutathione peroxidase activity
GO:0048029	0.0442351	1	68	monosaccharide binding	MF	MF monosaccharide binding
GO:0042306	0.0474328	1	73	regulation of protein import into nucleus	BP	BP regulation of protein import into nucleus
GO:0017148	0.0479036	1	76	negative regulation of translation	BP	BP negative regulation of translation
GO:0008061	0.0490399	1	54	chitin binding	MF	MF chitin binding
GO:0015149	0.0495252	1	98	hexose transmembrane transporter activity	MF	MF hexose transmembrane transporter activity

## Sheet: 24h SYM depleted
Table S1. GO Terms depleted at 24 h in symbiotic animals in microgravity compared to gravity controls.
category	pvalue	numDEInCat	numInCat	term	ontology	go_term
GO:0005488	0.00753029	32	65300	binding	MF	MF binding
GO:0044237	0.0191738	21	51756	cellular metabolic process	BP	BP cellular metabolic process
GO:0043167	0.0218383	20	47300	ion binding	MF	MF ion binding
GO:0097159	0.00987573	18	45811	organic cyclic compound binding	MF	MF organic cyclic compound binding
GO:1901363	0.00997103	18	45788	heterocyclic compound binding	MF	MF heterocyclic compound binding
GO:0006807	0.0435325	14	36769	nitrogen compound metabolic process	BP	BP nitrogen compound metabolic process
GO:0044260	0.0113931	10	30987	cellular macromolecule metabolic process	BP	BP cellular macromolecule metabolic process
GO:0036094	0.0148478	9	28473	small molecule binding	MF	MF small molecule binding
GO:0043168	0.0188769	9	27773	anion binding	MF	MF anion binding
GO:0000166	0.0122935	8	26765	nucleotide binding	MF	MF nucleotide binding
GO:1901265	0.0122935	8	26765	nucleoside phosphate binding	MF	MF nucleoside phosphate binding
GO:0003676	0.0349007	7	21393	nucleic acid binding	MF	MF nucleic acid binding
GO:0090304	0.0194062	6	22043	nucleic acid metabolic process	BP	BP nucleic acid metabolic process
GO:0005737	0.00926282	3	18006	cytoplasm	CC	CC cytoplasm
GO:0009059	0.0191473	3	15794	macromolecule biosynthetic process	BP	BP macromolecule biosynthetic process
GO:0034645	0.0298178	3	14838	cellular macromolecule biosynthetic process	BP	BP cellular macromolecule biosynthetic process
GO:0003677	0.0334402	3	13224	DNA binding	MF	MF DNA binding
GO:0006082	0.0243255	2	12891	organic acid metabolic process	BP	BP organic acid metabolic process
GO:0043436	0.0263527	2	12706	oxoacid metabolic process	BP	BP oxoacid metabolic process
GO:0019752	0.029512	2	12456	carboxylic acid metabolic process	BP	BP carboxylic acid metabolic process
GO:0016772	0.0365831	2	11075	transferase activity, transferring phosphorus-containing groups	MF	MF transferase activity, transferring phosphorus-containing groups
GO:0006259	0.0367895	2	11335	DNA metabolic process	BP	BP DNA metabolic process
GO:0005886	0.00449334	1	13837	plasma membrane	CC	CC plasma membrane
